# Supplementary material for: Protein kinase C fusion proteins are paradoxically loss of function in cancer
Source: J Biol Chem. 2021 Feb 20;296:100445. doi: 10.1016/j.jbc.2021.100445 (PMC8008189; doi:10.1016/j.jbc.2021.100445)
Supplement: Table S2 [file mmc3.xlsx]

## Sheet: Table S2
Table S2: Recurrent PKC gene fusions in cancer. Table of PKC fusions that were detected in more than one tumor sample for the same cancer type or detected in different cancer types.
PKC Isozyme	Fusion Pair	Cancer	Samples Detected
PRKCA	TANC2-PRKCA	BRCA	1
		LUSC	1
	PRKCA-PITPNC1	LUAD	1
		SKCM	1
	SLC44A1-PRKCA	PGNT	9
PRKCB	PDPN-PRKCB	BFH	3
	GGA2-PRKCB	LAML	1
		LGG	1
PRKCD	LAMTOR1-PRKCD	BFH	2
PRKCH	RP11-47I22.3-PRKCH	BRCA	2
		HNSC	1
		KIRC	1
		LUAD	1
	HIF1A-PRKCH	LUAD	2
		OV	1
		STAD	1
		UCEC	1
PRKCZ	SKI-PRKCZ	BLCA	1
		BRCA	2
